# Supplementary material for: Impact of COVID-19 on Physical Activity in Families Managing ADHD and the Cyclical Effect on Worsening Mental Health
Source: Brain Sci. 2023 May 31;13(6):887. doi: 10.3390/brainsci13060887 (PMC10296513; doi:10.3390/brainsci13060887)
Supplement: Supplementary file 1 [file brainsci-13-00887-s001.zip]

Archive with 1 entries (1 files):
- brainsci-2394655-supplementary.pdf
